# Supplementary material for: The use of a chimeric antigen for Plasmodium falciparum and P. vivax seroprevalence estimates from community surveys in Ethiopia and Costa Rica
Source: PLoS One. 2022 May 25;17(5):e0263485. doi: 10.1371/journal.pone.0263485 (PMC9132309; doi:10.1371/journal.pone.0263485)
Supplement: S1 Dataset — (XLS) [file pone.0263485.s002.xls]

## Sheet: FI - Bkgd
Age	Gender	PfCSP_MFI	PvRMC-MSP1_MFI	PvRMC-MSP1pos
60	2	11	32	0
19	1	13	34	0
63	1	13	22	0
55	1	9	20791	1
55	1	5	10	0
43	1	111	18891	1
17	1	4	5	0
66	1	12	50	0
63	1	156	384	0
14	1	3	2	0
38	1	11	5903	1
45	1	17	13667	1
18	1	5	2632	1
44	1	8	17782	1
26	1	7	8393	1
54	1	13	29168	1
52	2	13	18052	1
70	2	9	5432	1
74	2	3	12	0
52	1	8	455	0
55	2	-1	6764	1
25	1	7	10977	1
28	1	4	71	0
42	1	5	28887	1
30	1	10	19892	1
62	2	22	2955	1
20	1	1137	793	0
34	2	33513	20155	1
48	2	4	20198	1
49	2	3	15335	1
28	1	17	20	0
51	2	15	209	0
72	2	9	244	0
41	2	25	20	0
47	1	-12	26945	1
35	1	6	14	0
66	1	615	168	0
38	2	91	18155	1
31	1	7	7706	1
27	2	11	30887	1
16	2	10	22090	1
24	1	8	12261	1
50	2	9	24233	1
63	1	0	84	0
36	2	14	11846	1
30	2	14	9160	1
37	1	12	72	0
13	1	2	4995	1
70	2	16	28084	1
12	1	3	40	0
60	1	14	21549	1
55	1	-7	6170	1
43	1	4	6	0
50	1	15	22896	1
35	1	24	5754	1
65	1	-12	31915	1
49	1	7	17632	1
56	2	5	6643	1
45	1	-16	19574	1
66	1	8	2319	1
56	2	7	21	0
62	1	13	4759	1
64	2	5	291	0
58	2	11	10	0
49	1	11	38	0
33	1	8	26880	1
17	1	33	193	0
19	1	6	42	0
49	1	15	14954	1
49	1	10	23152	1
60	1	166	14977	1
72	2	21	11959	1
46	1	12	63	0
41	1	17	525	0
21	1	7	6170	1
27	1	18	15661	1
62	1	12	12866	1
70	2	6	2549	1
51	1	9	31953	1
48	2	13	15400	1
65	2	6	4411	1
63	1	17	17594	1
21	1	6	20344	1
45	1	5	9360	1
63	1	30	26021	1
58	1	11	5816	1
38	1	177	103	0
37	1	32	13391	1
42	2	16	10	0
23	1	5	15062	1
38	1	5	5513	1
33	2	6079	19594	1
40	1	27	32293	1
30	1	12	15221	1
45	1	3	6038	1
51	2	2	10	0
57	1	6	35696	1
56	2	8	22453	1
61	1	12	12732	1
66	1	8	16079	1
67	1	8	11786	1
28	1	3	12	0
23	1	3	4347	1
66	1	5	1494	1
59	2	3	145	0
66	2	6	16	0
59	1	14	19101	1
31	1	135	80	0
87	2	116	129	0
45	2	38	23490	1
47	1	4	31364	1
33	2	-1	5	0
38	1	17	18	0
53	1	3	17	0
69	2	8	17319	1
44	2	84	1276	0
38	1	4	37	0
73	2	70	4081	1
42	1	5	40	0
86	1	24	8085	1
58	1	-2	2	0
35	1	75	7247	1
45	2	168	1583	1
42	2	-24	15	0
26	1	186	3922	1
49	2	-2	6	0
46	1	1	44	0
40	1	67	3457	1
64	2	-2	37	0
59	2	4	21317	1
65	1	3	33787	1
57	2	27	215	0
55	2	6	12	0
34	1	-6	20	0
49	1	-6	17	0
21	1	-3	31	0
53	1	4	25	0
43	1	104	654	0
27	1	155	786	0
54	1	46	6082	1
18	1	17	304	0
23	1	-2	87	0
35	1	44	2489	1
50	1	5	378	0
36	2	-2	34	0
40	2	3	22995	1
55	2	32	10873	1
50	1	32	19096	1
29	2	67	17896	1
45	1	16	5359	1
58	2	58	2195	1
54	1	88	585	0
60	2	68	9242	1
48	1	4	7663	1
61	1	2	3	0
41	1	-1	5	0
21	1	31	14041	1
30	2	474	14771	1
49	2	129	25221	1
70	2	18	139	0
40	1	138	13165	1
84	1	158	619	0
15	1	6	958	0
39	1	123	1176	0
40	2	205	9415	1
68	2	5	29763	1
42	1	19345	38	0
44	1	1	10	0
16	2	9	155	0
52	2	-25	5392	1
67	2	73	1164	0
51	1	14	21434	1
53	1	75	1627	1
19	1	35	268	0
20	1	268	1542	1
26	1	-22	9614	1
23	2	22	1071	0
45	1	4	19345	1
57	1	8	720	0
55	2	-2	8	0
15	2	85	1046	0
48	1	5	314	0
29	2	20	272	0
60	2	-2	66	0
56	2	3	35	0
62	1	7	2056	1
24	1	46	506	0
74	1	37	143	0
52	2	9	518	0
34	2	-19	13417	1
80	2	23	634	0
71	2	59	554	0
59	2	0	128	0
60	1	-1	27	0
34	2	1	241	0
46	1	3	4447	1
20	1	45	1144	0
66	2	-23	3784	1
41	1	-2	4059	1
47	1	1	4	0
32	2	0	2178	1
38	1	21	221	0
51	1	-6	10140	1
79	2	3	14	0
27	1	27	21188	1
48	1	-1	306	0
32	2	5975	17844	1
50	1	81	2220	1
48	1	88	1034	0
32	2	-2	8712	1
23	1	73	2233	1
69	1	11	14	0
56	1	3	787	0
71	2	-23	78	0
65	2	6	457	0
62	1	13	1042	0
83	1	-22	1187	0
57	1	4	7	0
64	1	64	14975	1
32	1	4	3301	1
51	1	76	4297	1
51	2	3	14308	1
44	2	32	7071	1
25	1	159	1522	1
17	1	-4	1678	1
39	1	7	162	0
53	1	39	13527	1
36	1	118	4802	1
25	1	7	4063	1
61	2	-24	5615	1
42	2	10	8835	1
57	2	-5	7898	1
30	1	48	1379	0
40	2	18	955	0
56	2	29	19279	1
47	2	572	19369	1
44	1	96	15432	1
17	2	11	666	0
52	1	5	194	0
36	1	-24	18125	1
54	2	20	9059	1
46	1	69	8126	1
39	1	-25	72	0
57	2	-12	27005	1
27	2	3	622	0
51	1	13	252	0
37	1	26013	29590	1
15	1	63	72	0
22	1	32	145	0
17	2	-22	1206	0
38	1	-25	20	0
48	2	79	4581	1
51	2	53	574	0
56	1	-24	29543	1
63	2	26	14319	1
35	2	-23	20651	1
60	1	6	10	0
49	1	2	16	0
26	1	68	865	0
49	1	39	59	0
60	1	1	870	0
47	1	98	2383	1
26	1	12	17132	1
61	2	6	11184	1
32	1	2	28	0
40	1	-22	6113	1
19	1	-24	1197	0
67	1	90	3696	1
23	1	24	8	0
40	1	95	3713	1
38	1	23	468	0
34	1	51	26442	1
45	2	40	5367	1
42	1	6507	6013	1
65	2	-25	98	0
92	2	-2	42	0
44	1	16	5158	1
39	1	112	3636	1
75	2	107	1986	1
36	1	31	6922	1
65	1	28	18622	1
60	1	5	10962	1
14	1	-24	491	0
40	1	-24	18631	1
42	2	4	24229	1
62	1	50	2535	1
67	2	-1	36	0
64	2	1	7713	1
60	1	87	2833	1
64	2	6	11	0
42	1	5	28579	1
65	2	10	24614	1
55	2	-24	257	0
62	1	9	28451	1
40	1	9	27	0
45	1	15	25778	1
22	1	4	9125	1
60	1	99	1798	1
63	2	4	36	0
24	2	6	11304	1
43	1	2	324	0
26	1	-25	58	0
65	1	1	375	0
42	2	29802	32915	1
13	2	1	11	0
45	1	-23	3224	1
51	1	19	552	0
39	1	4	64	0
44	1	3	6	0
67	2	-1	5168	1
51	1	17	13484	1
29	1	-25	2329	1
18	1	45	25606	1
15	1	9	23	0
49	1	-24	7982	1
13	1	-2	8	0
33	1	29	7462	1
26	1	9	7758	1
23	1	24	37	0
19	1	18	26	0
13	1	94	262	0
37	1	0	10	0
63	1	35	324	0
30	1	-24	18	0
90	1	-23	2388	1
41	1	8	18	0
51	1	-24	498	0
17	2	39	109	0
21	1	-22	672	0
29	1	-1	23	0
23	2	7	284	0
54	1	-25	9	0
66	1	-24	77	0
48	1	-24	17	0
31	1	3	10	0
61	2	2	21	0
86	1	23	415	0
30	2	17	130	0
62	1	57	12205	1
56	1	0	33	0
66	1	9	23	0
14	1	404	111	0
67	2	-25	13952	1
22	1	7	191	0
17	1	445	565	0
59	2	23	27	0
12	1	13	17	0
29	1	-7	10	0
48	1	33	19824	1
15	1	-2	21	0
48	1	6	176	0
52	2	1	507	0
24	1	57	33	0
52	1	267	156	0
43	1	-7	9	0
42	1	-3	21	0
36	1	5	130	0
42	1	-2	21	0
70	2	57	260	0
68	1	109	6198	1
54	1	-6	2537	1
63	2	-11	2544	1
42	1	1	26265	1
45	2	-6	13526	1
45	2	5	5133	1
49	1	28	1423	0
31	1	43	2208	1
58	1	4	534	0
19	1	105	6776	1
34	1	61	3072	1
23	1	-28	18834	1
20	1	11	19218	1
48	1	32	23825	1
44	2	-7	13	0
25	1	-6	8	0
59	1	9	86	0
41	1	1	18480	1
43	1	29	13180	1
61	1	3	264	0
62	1	-3	11	0
47	1	31	16255	1
35	2	31	10184	1
18	1	27	17910	1
73	2	-6	94	0
52	1	-1	14	0
15	1	35	264	0
32	1	-2	82	0
59	1	14	20	0
64	2	19	874	0
20	1	66	1718	1
27	2	13	20	0
44	1	13	171	0
15	1	3	17510	1
14	1	-3	35	0
39	2	10	561	0
30	1	1	28556	1
28	1	-1	8	0
37	2	73	1559	1
45	1	11	2746	1
38	1	3	1415	0
48	2	73	80	0
37	1	69	1250	0
35	1	-29	3039	1
12	1	108	265	0
77	1	78	8052	1
56	1	-3	9976	1
30	1	29	2018	1
22	1	45	15841	1
53	2	19	7760	1
36	1	115	1646	1
52	1	-23	5857	1
28	1	28	2480	1
32	1	79	2654	1
45	1	8	514	0
17	2	17	449	0
41	1	-14	3085	1
19	1	10	669	0
48	2	75	8076	1
34	1	47	1498	1
22	2	43	1145	0
60	2	103	1557	1
51	2	74	2038	1
32	2	59	3350	1
58	2	17	714	0
49	1	10	25145	1
55	1	109	2784	1
36	1	1	34	0
66	2	170	839	0
63	2	293	1930	1
35	1	261	12681	1
63	2	10	135	0
45	1	8	10907	1
39	2	274	203	0
63	1	79	17553	1
62	1	287	1483	1
52	1	72	774	0
33	1	24	123	0
27	1	155	3313	1
67	2	307	270	0
	1	196	444	0
71	2	168	194	0
79	2	33	230	0
76	2	307	727	0
65	2	208	640	0
48	2	571	770	0
25	1	37	79	0
24	1	-1	68	0
63	1	246	14410	1
42	1	141	181	0
15	1	236	632	0
74	2	115	527	0
72	1	210	462	0
60	1	148	646	0
18	1	426	1134	0
71	2	197	403	0
41	1	154	8217	1
33	1	44	112	0
48	2	191	500	0
34	1	126	13024	1
30	2	96	39	0
29	1	54	51	0
28	1	230	11866	1
54	2	88	5162	1
18	1	68	49	0
38	2	112	7869	1
45	1	522	160	0
20	1	12	30	0
34	2	152	74	0
42	1	133	201	0
34	1	7	123	0
19	1	424	703	0
62	2	259	11881	1
23	2	246	26242	1
52	2	8	12917	1
40	2	4	9	0
34	1	6	17760	1
68	1	186	2468	1
67	2	222	23697	1
15	1	56	53	0
31	1	3830	3504	1
35	2	221	174	0
32	2	247	9561	1
35	1	434	147	0
29	1	11	15574	1
18	1	310	137	0
21	1	62	3599	1
15	2	663	299	0
21	1	314	70	0
53	2	1356	20184	1
61	1	367	10246	1
39	1	604	10177	1
30	2	189	26270	1
37	1	39	67	0
58	1	11	132	0
59	1	380	184	0
36	1	233	1020	0
18	1	75	6860	1
48	1	16	19646	1
21	1	314	236	0
31	1	14	4361	1
14	2	151	151	0
31	1	14	15662	1
33	2	11	34758	1
38	2	199	131	0
29	1	230	269	0
13	1	3	23	0
40	1	4	23324	1
28	1	5	17	0
77	1	129	15892	1
38	1	19	5467	1
46	1	12	65	0
18	1	53	23	0
55	1	540	20134	1
52	1	541	254	0
59	2	183	91	0
58	2	197	21983	1
28	1	8	22217	1
34	1	194	3009	1
61	2	39	7964	1
25	1	7	12484	1
51	2	18	223	0
44	1	33	7293	1
61	1	13	1822	1
49	1	101	198	0
13	2	6	29	0
30	1	13	19718	1
50	2	16	1789	1
53	1	13	242	0
54	1	93	56	0
31	1	54	14954	1
62	1	9	781	0
60	2	113	18595	1
38	1	85	13867	1
51	1	151	4801	1
68	1	6	14580	1
23	1	36	14	0
47	1	64	12	0
12	1	6	14	0
20	1	24	22	0
38	1	81	12993	1
48	2	7	20	0
31	1	36	22439	1
26	2	8	22825	1
54	2	14	38	0
28	2	2	11933	1
42	1	111	30	0
16	1	23	49	0
22	1	24	29	0
38	1	2	6	0
33	1	261	21910	1
12	1	76	115	0
36	1	68	109	0
83	2	80	93	0
34	1	5	8210	1
16	1	62	46	0
17	2	35	637	0
45	1	43	114	0
35	1	40	6223	1
33	1	11	37	0
45	1	136	9975	1
49	1	10	19858	1
44	1	68	220	0
63	1	11	31691	1
30	2	4322	2890	1
24	1	11	19	0
22	1	54	51	0
36	1	15678	11545	1
34	1	149	11804	1
29	1	68	10299	1
67	1	147	967	0
81	1	166	7018	1
66	1	4	16	0
32	1	38	738	0
51	2	1053	15552	1
31	2	5	1417	0
61	2	8	4927	1
59	1	16	42	0
38	2	6	134	0
49	1	28	641	0
50	2	79	73	0
17	1	17	28	0
16	2	5	10	0
34	1	23	115	0
41	1	18	28	0
16	2	11	22	0
48	2	99	713	0
29	1	148	743	0
37	1	6	14	0
28	1	36	381	0
14	2	283	796	0
21	2	18	13	0
19	1	5	14	0
75	1	140	23404	1
55	1	9	821	0
54	1	14	10959	1
34	1	575	226	0
28	1	73	16083	1
51	1	0	538	0
27	1	8	38	0
48	2	51	75	0
22	1	8	9068	1
15	1	1	73	0
41	1	4	2244	1
13	1	70	4563	1
14	2	62	259	0
38	1	10	23703	1
59	1	12	49	0
50	1	60	6947	1
61	2	10	92	0
17	1	9	13	0
88	2	7	21	0
42	1	1152	36	0
36	1	275	14620	1
46	2	3	18	0
19	1	3	40	0
13	1	7	13	0
43	1	9	22408	1
42	1	90	911	0
32	1	9	3868	1
44	2	44	9262	1
26	1	211	25328	1
44	1	1	8	0
24	1	3	222	0
80	1	8	8670	1
42	1	50	9	0
78	1	11	7953	1
74	2	7	6695	1
23	1	24	47	0
65	2	87	638	0
25	2	18	9632	1
41	2	125	2972	1
58	1	1	11	0
47	1	3	17	0
14	2	33	62	0
12	2	4000	1153	0
28	1	39	20	0
13	2	104	1092	0
44	2	7	22	0
15	1	9	104	0
33	1	60	132	0
33	1	6	10	0
42	1	159	76	0
60	1	18	412	0
38	2	1	25	0
14	1	62	94	0
30	1	10	12365	1
64	2	9	165	0
54	1	15	29808	1
34	1	253	139	0
42	1	70	29	0
47	1	18	11173	1
44	1	26	13143	1
34	1	18	5518	1
15	2	46	414	0
31	1	87	2122	1
64	2	34	6516	1
19	1	612	25	0
29	1	230	2077	1
	1	7	21	0
59	2	8	114	0
22	2	2	6	0
67	2	70	602	0
53	1	308	1480	1
42	2	20	23472	1
40	2	7	10290	1
60	2	213	574	0
25	2	644	24097	1
30	1	9	478	0
43	1	70	6942	1
48	2	416	17064	1
43	1	66	16204	1
12	1	25	39	0
25	1	388	564	0
45	1	72	34	0
40	1	118	580	0
23	1	7	6992	1
14	1	88	1428	0
13	2	614	354	0
26	1	33	1781	1
67	2	17	44	0
53	1	116	1100	0
48	2	115	6927	1
38	1	6	2031	1
33	1	5	18	0
28	1	118	1373	0
22	2	622	550	0
17	2	1351	1488	1
51	2	27	56	0
37	1	135	990	0
35	1	212	18259	1
14	2	5	87	0
49	1	162	593	0
18	1	4316	1242	0
28	1	19	20377	1
21	1	123	13577	1
34	2	8467	13176	1
28	1	21	420	0
33	1	6	34	0
19	2	13	101	0
14	1	252	1974	1
17	1	25	51	0
80	2	14	125	0
51	2	16	16779	1
47	2	13	21386	1
44	2	14	17345	1
34	1	6	23567	1
24	1	5	19	0
46	1	22	12137	1
25	1	8	21720	1
16	2	286	1782	1
14	2	345	1832	1
42	1	16	238	0
14	2	9	11103	1
52	1	23	1704	1
24	1	170	8191	1
33	1	7	429	0
13	2	47	4483	1
46	1	161	4533	1
34	1	7	6165	1
28	2	17	79	0
16	1	6	38	0
50	1	28	15638	1
14	2	122	286	0
21	1	-1	5	0
25	1	5	31996	1
59	2	49	690	0
44	1	36	3284	1
34	1	5	23531	1
21	1	51	119	0
43	1	21	13122	1
36	1	37	15357	1
21	1	15	12613	1
24	2	23	63	0
18	1	109	340	0
21	1	6	25	0
18	2	186	109	0
34	1	415	1220	0
17	1	27	20249	1
52	1	99	4262	1
28	2	5	506	0
19	1	13	97	0
44	1	228	82	0
54	2	77	18427	1
49	1	267	348	0
61	2	177	114	0
47	1	312	20312	1
22	1	19170	10963	1
13	1	29	141	0
53	2	39	31	0
53	2	64	33	0
16	1	429	252	0
57	1	720	2546	1
28	1	2314	863	0
13	1	340	273	0
18	1	16	13	0
40	2	3519	1361	0
38	1	47	80	0
29	1	205	267	0
14	2	166	410	0
39	1	73	3310	1
21	2	20	22974	1
16	1	230	5552	1
26	2	23	17	0
61	1	71	17951	1
26	1	93	1017	0
53	1	32	5418	1
25	2	33	160	0
30	2	9	20	0
40	2	1	1339	0
55	1	193	1304	0
64	2	1198	4465	1
44	1	16	10	0
37	2	528	1009	0
23	2	162	893	0
49	1	14	17	0
37	1	10	3524	1
60	1	5	63	0
63	2	12	1910	1
25	1	153	5	0
55	1	325	2450	1
63	1	1235	1008	0
86	1	5	4052	1
23	1	2	28	0
13	2	-2	2	0
19	1	430	471	0
13	2	312	1831	1
41	1	726	260	0
32	1	2321	11496	1
24	1	1140	660	0
31	1	185	764	0
87	2	98	10873	1
40	1	18	1987	1
59	1	17	12465	1
57	1	16	6970	1
60	1	15	27	0
50	1	90	48	0
59	1	126	13976	1
35	1	69	10861	1
53	1	29	1652	1
19	1	7	27734	1
52	1	-4	6954	1
22	1	124	29	0
36	1	53	2445	1
66	1	12	2086	1
81	1	1	4933	1
59	2	4	10191	1
70	2	12	36	0
40	2	18	25793	1
14	1	3	29	0
37	1	-2	12	0
36	1	28	48	0
36	1	50	23608	1
52	1	40	318	0
43	1	-1	20	0
16	1	4	11	0
19	1	520	148	0
13	2	19	78	0
45	2	2	12	0
50	1	197	63	0
24	1	84	24	0
58	1	6	8657	1
37	2	6	21376	1
41	2	56	71	0
46	2	21	64	0
36	1	2	38	0
47	1	5.3	40	0
54	1	5.3	286.3	0
68	2	27.3	137.3	0
53	2	6.5	15680	1
61	2	7.8	12	0
62	1	11.3	39948.3	1
77	2	29.5	96	0
59	1	101	3649.8	1
78	2	16.8	46284	1
85	1	10.8	463	0
23	1	20.8	852.5	0
42	1	48.3	5155.3	1
71	2			0
36	2	14157.8	36659.3	1
15	1	6.8	112	0
41	1	14967.3	7049.5	1
41	1	34	27532.3	1
18	1	719	28422.5	1
38	1	9.3	317	0
58	2	1433.8	41979	1
58	1	11.8	167	0
29	1	8.8	7776.3	1
28	1	6	79.5	0
30	1	23.8	25343.8	1
32	1
59	1
20	1
51	2
14	1
26	2	6.5	20	0
58	1
58	1
25	1
45	2
31	1
32	2
57	1
38	2	14	19.8	0
55	2
56	1
43	1
53	2
52	2
13	1
41	1
47	1	5.3	40	0
46	2
63	1
40	1
