# Supplementary material for: The use of a chimeric antigen for Plasmodium falciparum and P. vivax seroprevalence estimates from community surveys in Ethiopia and Costa Rica
Source: PLoS One. 2022 May 25;17(5):e0263485. doi: 10.1371/journal.pone.0263485 (PMC9132309; doi:10.1371/journal.pone.0263485)
Supplement: S2 Dataset — (XLS) [file pone.0263485.s003.xls]

## Sheet: Sheet1
age_in_years	gender	CSP_MFI	chPvMSP1_MFI	chimera_seropositive
32	2	101	135074	1
1	1	1802.5	132934	1
4	2	82	132764	1
31	1	257	132428	1
20	2	84046.5	130746	1
50	2	364.5	128826	1
13	2	1252.5	128738	1
22	2	1184.5	128456	1
50	2	434	128449	1
12	1	138.5	123962	1
3	1	1664.5	123955	1
19	1	6836.5	122718	1
25	2	1241.5	122559	1
16	2	96840	122454	1
45	2	345	121494	1
35	2	3396	121288	1
0	1	5889	120683	1
11	2	58.5	120284	1
8	2	1448	119908	1
40	2	2402.5	119772	1
18	2	502.5	119568	1
65	1	27139.8	119314	1
30	1	213.5	118766	1
4	1	849	118591	1
0	2	443	118558	1
57	1	199.5	117677	1
13	1	1289.5	117396	1
70	1	302.5	116592	1
4	2	5383	116202	1
23	2	11121	114926	1
12	1	181.3	114914	1
12	1	1824	114711	1
4	1	338	114690	1
4	2	911	113602	1
27	1	52357	112966	1
40	2	1520.5	112808	1
70	1	111124	112226	1
9	1	100	111582	1
3	1	9185	111362	1
40	2	521	110614	1
38	1	58	110450	1
42	1	113.3	110389	1
5	2	354	110082	1
60	1	450.5	109380	1
55	1	2030	109255	1
65	2	3038	109249	1
4	1	234	108476	1
14	2	70.3	107444	1
28	2	14145.3	106932	1
74	1	2804	106156	1
57	1	74033	106051	1
24	2	833	105871	1
2	2	1033	105724	1
20	2	735	105677	1
22	1	87	104938	1
58	1	140	103864	1
30	2	1148.5	103788	1
6	1	1652	103735	1
32	1	421.5	103598	1
10	1	95.5	103360	1
61	2	292	103310	1
23	1	5434	102936	1
3	2	627	102914	1
11	2	438	102811	1
8	2	55500	102586	1
70	1	1530	102361	1
13	2	411	102081	1
49	2	239.5	101027	1
23	2	119	100304	1
28	2	778	100258	1
30	2	61	99393	1
40	2	17857	98892	1
24	1	129.5	98852	1
35	1	42401	98331.5	1
11	1	47.5	97872.5	1
78	1	640.5	97352	1
30	2	1998	97323.5	1
9	1	131.5	96945	1
1	1	2890.5	96086	1
40	2	348.5	95646	1
40	1	107346	95403.5	1
76	2	182.3	94794.5	1
30	2	2515	94773.5	1
3	2	483.5	94556	1
20	1	167.5	94245.5	1
28	2	91	94226.5	1
50	2	67	94158.3	1
61	2	136.5	94157.5	1
70	2	2887	93613	1
37	1	181	93524	1
40	2	1114	93296.5	1
20	1	1720	92804	1
64	2	1006	91214	1
26	2	183.5	91012.5	1
3	1	37	90150.5	1
7	1	158	89668.5	1
12	2	129.3	89181.5	1
38	1	351	88874	1
47	1	298.5	88304.5	1
10	1	28991.5	88245.5	1
42	2	2404	88004	1
45	2	6741	87721.5	1
28	2	5759.5	87704	1
14	1	9.3	87583	1
20	1	514	87389.5	1
30	1	1201	87117	1
4	1	426	87091	1
10	2	203.5	86957.3	1
9	2	2073	86565	1
60	1	1895	86302	1
5	1	1252.5	86126	1
36	1	31147	86017.5	1
14	1	1358	85960	1
28	2	69	85849	1
3	1	1652	85354.8	1
2	1	404.8	85009.5	1
44	1	225.5	84844.5	1
27	1	77625.5	84403	1
2	1	123.5	84026.5	1
20	2	306	83860	1
57	1	53.3	83833.5	1
20	2	217	83294.5	1
20	1	351	82505.5	1
50	1	3419.5	82425.5	1
30	1	17	82312	1
49	1	72253	82169.5	1
4	2	383	81459.5	1
15	1	355	81429	1
13	1	74	81295	1
17	2	65.5	80918	1
28	2	513	80704	1
2	1	112	80686	1
22	2	902	80676.8	1
2	2	678.5	80573.5	1
9	2	202.5	80497.8	1
4	2	133.5	80457	1
48	1	375.5	80134	1
1	2	13157	79959.5	1
36	1	213	79855	1
3	1	30.5	79431.5	1
13	1	3003	79187.5	1
10	1	40.5	78798	1
17	2	130.5	78687	1
6	1	134.5	78588	1
41	2	254	78461.3	1
12	2	45093	78347.5	1
45	1	7258	78266.5	1
18	1	164.5	77735.5	1
54	1	42	77405.5	1
12	2	158	76976.5	1
4	2	20.3	76726.5	1
8	1	21095	76468	1
35	1	214	76280	1
50	1	50435.5	76221.5	1
16	2	408	75644	1
30	2	29712	75449.5	1
76	1	149	75142.5	1
40	2	116.5	74899.5	1
12	2	1065.5	74835.5	1
10	1	66.5	74798	1
9	2	2396.5	74615	1
40	2	63	74512.5	1
32	2	602	74510.5	1
6	2	136	74255.3	1
70	1	83	73804.5	1
9	1	172.5	73620.5	1
4	2	26	73371	1
47	1	109.5	73343.5	1
30	1	25.5	73269.5	1
40	2	1019	73079.5	1
3	2	73	72997	1
20	2	71	72968	1
36	1	37	72767	1
29	2	280	72548.5	1
18	1	337	72401	1
8	1	604.5	71923	1
35	2	102.5	71752.5	1
26	1	223	71460.5	1
9	2	700	71307.5	1
22	2	2100.3	71145	1
18	2	68137.5	70925	1
71	1	47	70849	1
85	1	31.5	70555.5	1
11	2	60.5	70442.5	1
65	1	55.5	70134	1
43	1	347.5	70095	1
4	1	3446.5	70042	1
7	2	110.5	69956	1
18	2	302.5	69831	1
7	2	104	69682	1
15	2	45	69436.8	1
20	2	85	69242	1
30	2	23	68952.3	1
5	1	121	68913	1
25	2	78450.5	68554.5	1
17	1	69	68547.3	1
25	2	865.5	68457.5	1
53	1	24041	68437.3	1
15	2	82.5	68312	1
60	2	86	67868.5	1
60	1	112.5	67848.5	1
27	2	80	67848	1
4	1	544	67481.5	1
24	1	26	67457	1
14	2	38	67043.5	1
35	1	739.5	66849	1
40	2	37	66838.5	1
1	1	66.5	66676.5	1
1	2	166.5	66583.8	1
7	1	23	66580.8	1
60	1	196	66256	1
25	2	417.5	65913	1
6	2	51.5	65889.3	1
17	2	44.5	65836	1
22	1	768.5	65822.5	1
25	1	513	65675	1
45	2	1262.5	65640	1
35	2	907.5	65035	1
3	2	26	64990	1
35	2	55	64923.5	1
38	1	71	64719.5	1
3	1	304.5	64398.8	1
55	2	82	64207.3	1
43	1	19	64201	1
17	1	3510	64042	1
35	1	69.5	63784	1
28	2	46.5	63717.5	1
30	2	494	63530	1
8	2	51	63473.5	1
45	1	2331.5	63287.3	1
46	1	735	63258	1
40	1	124	63222.5	1
2	1	3829	63134	1
21	1	33	63085.3	1
13	1	813.5	62890.5	1
36	1	24	62865	1
18	2	94.5	62850.5	1
50	1	98	62744.3	1
24	1	206	62553	1
53	1	163	62474	1
26	1	1484.3	62412.5	1
26	2	54	62240	1
20	1	345	62224.3	1
4	2	187.5	62223.5	1
40	2	1333.5	61929.5	1
55	1	18582	61900.8	1
14	1	47500	61609	1
13	1	3919.5	61312	1
35	2	73.8	61281.5	1
20	2	23.5	61208.8	1
24	1	17	61180.5	1
4	1	34	61105	1
45	2	78	60754.5	1
80	1	63	60632.5	1
15	1	896.5	60546	1
13	1	57	60524	1
42	1	168	60408	1
52	2	14	60320	1
31	1	407	60249	1
55	1	60	60142	1
7	2	137	60079.5	1
8	2	209.5	59974	1
16	1	41	59792.5	1
12	1	17	59586	1
25	2	2174.5	59495	1
5	2	194.5	59366.5	1
30	2	35	58899	1
5	2	44	58518.8	1
10	1	3552.5	58513.5	1
50	1	417	58295.5	1
7	1	1844.5	58206	1
43	2	54.5	58074.3	1
3	1	6836	57906	1
30	2	22	57768	1
30	2	28	57697	1
49	1	279.5	57625.5	1
20	1	2974.5	57209	1
4	1	11465	57188.3	1
5	2	189	57021	1
5	2	309.3	56945	1
14	2	54	56824	1
37	1	601	56580	1
11	2	2377.5	56405	1
9	2	1803	56241	1
22	2	511	56208.5	1
8	2	233.5	56144.5	1
0	1	13	56129.3	1
9	1	23.8	56119.5	1
18	1	2476	56095	1
24	1	44	55979	1
7	1	438	55784	1
26	2	43.5	55631	1
30	2	91.5	55624	1
64	2	63092	55560	1
28	1	60.5	55391	1
9	2	60.5	55348.3	1
61	1	13973	55325	1
11	1	733.5	55266	1
29	1	1498.5	55199.8	1
45	2	53	55164.5	1
22	1	67	55097	1
5	2	155.3	55000	1
18	2	58.3	54986	1
29	2	53	54954.5	1
24	2	1258	54914.5	1
18	2	12.5	54755	1
30	2	16430.5	54437	1
10	2	299.5	54233.5	1
36	1	593	54052	1
10	2	8.3	53968	1
4	2	91.5	53961.5	1
8	1	69155	53749	1
107	1	90.5	53719.8	1
27	1	41	53683	1
2	1	53	53645	1
13	2	120	53520	1
29	1	32.5	53499	1
18	2	8	53276.5	1
1	1	1195	53156.5	1
3	2	24	53119	1
0	2	16	53092.3	1
40	1	10699.5	53022.5	1
35	2	36	52758.5	1
50	2	132	52734.3	1
50	1	119	52710.5	1
11	2	31	52663	1
24	1	33922	52608	1
65	2	87	52542	1
24	1	61.5	52538.5	1
17	2	21	52509.5	1
14	2	29	52351	1
5	2	63	52115	1
4	1	161.5	52078.5	1
32	2	51.5	52033.5	1
12	2	13.5	51305.8	1
34	1	8	51281.5	1
4	1	14	51193	1
10	2	279	50896.5	1
3	2	1111.5	50773.5	1
58	1	17.3	50465	1
51	2	1766	50190.5	1
10	1	1447	50104	1
3	2	8	49657.5	1
18	1	42	49582	1
25	2	286.5	49571.5	1
12	2	19	49546	1
30	1	13612	49483.5	1
5	1	1.3	49272.5	1
4	2	14	49234.5	1
4	2	43	49230	1
43	1	38	49138.5	1
68	2	15566.5	48981.5	1
36	1	252.8	48964	1
34	2	249.5	48960	1
13	2	52.5	48815.3	1
1	1	337	48752.5	1
18	1	915	48663.5	1
14	2	170	48580.5	1
3	1	10.8	48571	1
58	2	12075	48515.5	1
10	2	41	48501	1
82	1	1185.5	48406	1
35	1	627	48400	1
65	2	50.3	48320	1
35	2	128	48238	1
32	2	23	48165	1
15	1	643	48068	1
4	2	336.5	48016	1
6	2	22	48016	1
6	1	8	47996	1
1	2	2306.5	47963.5	1
27	2	20	47849.5	1
40	2	70382	47825.8	1
32	1	128	47808.5	1
10	1	46.5	47603.5	1
12	2	51	47517	1
42	1	117	47445	1
55	2	778	47401	1
14	1	2907.5	47395.5	1
64	2	314.5	47387.5	1
24	1	836.5	47381.5	1
4	2	163.5	47352	1
25	1	27935	47219	1
23	1	79.5	47178.5	1
12	2	1814	47105	1
30	2	51596	46956.5	1
15	2	461.3	46777.5	1
44	2	45	46760	1
23	2	9	46652	1
5	2	1932.5	46553.5	1
24	2	3786	46310.5	1
4	2	12	46261.8	1
2	2	81.5	46251	1
32	2	1093	46210.3	1
37	1	49.5	46010	1
32	1	1189	45983	1
1	1	9.8	45925	1
31	1	899.5	45843.5	1
30	2	2095	45770	1
70	1	19396.5	45747.5	1
67	1	21	45743.3	1
5	2	61.5	45738	1
28	2	209.5	45710	1
4	1	9	45686	1
40	2	21.5	45672.5	1
44	1	1524	45581	1
3	2	19.5	45566	1
2	1	200	45471.5	1
7	1	6311.5	45406.5	1
9	2	13.5	45316	1
32	1	50759	45315.5	1
8	2	13	45307	1
38	1	96	45287	1
2	2	104	45224.3	1
16	1	22	45163	1
28	2	148.5	45157.8	1
24	1	16.3	45124	1
24	2	2132	44936.5	1
25	2	17	44837	1
28	2	37.5	44708.3	1
38	1	115	44659.5	1
28	1	3139	44541.8	1
2	1	7.8	44531	1
18	1	693	44487	1
37	2	299.5	44423.5	1
8	1	321	44378	1
19	1	55	44324.5	1
53	1	203.3	44258.5	1
33	1	305	44185.3	1
50	1	2924	44054	1
50	1	184.5	44007.5	1
25	2	86	43946.5	1
5	1	23.5	43832.5	1
60	1	41693	43816	1
13	1	54	43723.3	1
32	1	378.5	43707.8	1
12	2	229.5	43589.3	1
27	1	89	43443	1
27	1	1072.5	43249.5	1
8	1	44491.5	43243.5	1
20	1	24043.3	43241	1
13	1	21504	43097.5	1
22	1	25664	43096	1
6	2	83	43029.5	1
36	1	300.5	42927	1
5	2	34	42836	1
34	2	42.5	42824	1
45	1	313	42799	1
40	2	98.5	42753.8	1
60	2	209.3	42552.5	1
4	2	12032	42540.8	1
26	1	969	42530.5	1
47	2	20	42377	1
75	1	1185	42342.5	1
72	1	12	42195.5	1
20	2	185	42132.5	1
22	1	1790.8	41967.5	1
3	1	78	41950.5	1
29	1	2853	41700	1
28	2	18	41692	1
4	1	977.5	41682	1
35	1	23	41567.3	1
17	2	16	41451.5	1
25	2	534	41430.5	1
30	2	28	41429.5	1
20	1	131.5	41423.5	1
53	2	21	41415	1
5	2	24	41408.5	1
9	1	887.5	41335	1
18	1	1091	41312.8	1
8	1	114	41269.5	1
27	1	232.8	41244	1
10	1	29.5	41206	1
56	1	44	41199.3	1
3	1	426	41095	1
33	2	18	40985	1
10	1	103	40960.8	1
2	1	71	40821	1
4	1	4584.5	40795.3	1
37	2	90	40783	1
11	2	48	40730.5	1
4	2	614.5	40661	1
19	2	47.5	40619	1
30	1	11	40601.5	1
4	1	431.3	40547	1
30	1	15.8	40529.5	1
30	2	94	40490	1
35	1	2953	40433	1
12	2	13.3	40388.5	1
22	1	34.5	40376.5	1
27	2	200	40221	1
75	2	40587.5	40168	1
14	2	317	40131.5	1
25	2	7	40121	1
23	1	5038	40030.5	1
20	1	23195	39999	1
29	2	6.5	39948.5	1
36	2	6843	39922	1
4	1	274	39872	1
24	2	15	39805.5	1
3	2	20	39772	1
55	1	365.8	39751.5	1
35	1	12.5	39631	1
9	1	21.5	39569.5	1
20	1	117.5	39497	1
3	1	580	39487.5	1
72	1	98.5	39481.3	1
13	1	5332	39447	1
16	2	146.5	39375.5	1
14	2	383.5	39361	1
3	2	268.5	39360	1
15	1	295	39290	1
5	1	3323.5	39286	1
80	2	23.5	39204.3	1
15	2	32.5	39178.8	1
33	2	4432	39124	1
30	1	288	39063.5	1
49	2	49	39000	1
21	1	16.5	38967.5	1
48	2	59.5	38883	1
35	2	425	38742.5	1
51	1	34	38735	1
37	2	122	38725.8	1
12	1	13850	38698.5	1
20	2	44401	38662	1
21	2	14.5	38661	1
22	2	25.5	38505.5	1
9	1	991.3	38470	1
2	2	102.5	38455.3	1
18	1	7506.5	38357.5	1
19	1	15	38352	1
18	2	13	38325.5	1
15	2	11	38301	1
4	2	69	38032.8	1
53	2	12.5	38021.3	1
15	2	38	37931	1
8	1	19	37901.5	1
33	1	154	37828.5	1
3	2	2087.5	37819.5	1
8	1	103	37686	1
3	2	15	37566	1
46	1	1778	37493.5	1
8	2	150.5	37481	1
17	2	17.5	37463.3	1
36	2	13429	37428.5	1
25	1	652.5	37399	1
11	2	18.5	37365.5	1
2	2	7	37338	1
80	2	33	37004	1
30	1	100	37003	1
35	1	517.5	36789	1
5	1	33.5	36761	1
47	1	1089.3	36757	1
0	2	7	36628.3	1
10	2	131	36446	1
17	1	29346.5	36427.5	1
24	1	25	36414.5	1
0	1	37	36370.5	1
46	1	108.5	36337.5	1
66	1	24370	36170.8	1
27	2	26	36107.5	1
41	1	29	36047.3	1
25	2	27.5	36045.8	1
42	2	52.5	36041	1
4	1	25	35979.5	1
21	1	142	35840	1
50	2	8	35743	1
42	1	60.5	35715	1
56	1	22	35649	1
4	1	24	35492.5	1
4	2	40.5	35422.5	1
21	1	17.5	35412.5	1
14	2	40	35296.8	1
4	1	160.3	35279	1
17	1	5	35242.8	1
45	1	43.3	35225	1
46	1	56	35209.5	1
12	1	31	35189	1
2	1	13044.8	35014	1
4	1	11	34980.8	1
35	1	129	34886.5	1
7	2	19	34866.5	1
49	1	32691.3	34834	1
6	1	12.5	34688.5	1
34	1	14228	34635	1
23	1	31986	34631	1
49	2	482	34503.8	1
18	2	38	34501.5	1
24	2	12590.5	34351.5	1
6	1	34.3	34325	1
71	2	16766.5	34274.5	1
27	2	6	34219.5	1
3	2	22.5	34066	1
32	1	4578.8	34022.5	1
35	2	102.5	33945	1
29	1	16	33929.5	1
3	1	10	33843	1
1	2	80.5	33764.5	1
28	2	376	33730	1
6	1	68	33676.5	1
43	1	195.5	33669	1
46	1	56	33635	1
19	2	19.5	33600.5	1
47	1	26.3	33581.5	1
50	1	17.5	33572	1
50	2	3158	33497	1
19	2	119	33473	1
4	2	257	33397.5	1
10	2	9.5	33358.8	1
60	1	212.8	33337.5	1
56	2	13	33337.5	1
10	1	149	33240.5	1
12	1	2600.5	33219	1
80	2	843	33106.5	1
28	2	45	33041.8	1
45	1	85	32993.8	1
20	1	148	32975	1
12	1	20	32948	1
7	1	30224.5	32886	1
4	1	141	32860	1
4	1	6	32857	1
62	2	2174	32846	1
58	2	23	32831.5	1
33	1	16.5	32806.5	1
1	1	18	32799.5	1
66	1	1631	32747.8	1
8	1	82.5	32703.5	1
20	2	55	32486.8	1
9	2	10	32485.8	1
1	1	23583	32219.3	1
22	1	78.5	32214.5	1
59	1	25	32201.8	1
50	1	102	32181	1
4	1	5	32126	1
40	2	46659	32047.5	1
35	1	358	31993.8	1
80	1	26.5	31926.8	1
27	2	215	31814	1
0	2	46052	31755.5	1
45	1	13046	31731	1
24	2	6.5	31696.5	1
20	2	167	31669.5	1
10	1	9	31641.8	1
57	1	134	31606.5	1
12	2	215.3	31521.5	1
50	2	41	31509	1
10	2	160	31437	1
27	1	31662	31288.3	1
4	2	309.5	31263.5	1
35	2	43	31258.5	1
12	1	21.5	31253	1
17	2	27.3	31236.5	1
30	1	36.5	31231.8	1
13	2	16.5	31229.5	1
50	2	9957.5	31160	1
20	2	29.3	31116	1
6	1	37.5	31058.5	1
37	1	1102.5	31055.5	1
54	2	9662.5	30984.5	1
15	2	1734.8	30885	1
49	2	20	30884.5	1
20	2	19978	30871	1
50	1	74.5	30795	1
0	1	195.5	30754.5	1
68	1	18.5	30703	1
0	2	14.5	30654.5	1
1	2	585	30631.8	1
18	2	49.5	30623.3	1
4	2	167	30596.5	1
2	1	48	30593	1
22	2	289.5	30552.5	1
15	2	105	30461.5	1
28	2	1151	30437	1
38	2	66.3	30426	1
28	1	24.5	30349.8	1
62	2	23	30315	1
29	2	4491	30302.5	1
34	2	503	30299	1
34	1	305.5	30204	1
30	2	509.5	30203.5	1
2	2	20	30152.5	1
13	1	136	30148	1
11	2	19	30123.3	1
13	1	129.5	30121	1
23	1	3923.3	30111.5	1
15	2	9	30089	1
40	1	131	29992	1
60	1	17.5	29965.8	1
4	1	2.3	29872.5	1
18	1	23	29864.5	1
18	2	7	29850	1
38	1	6022	29829.5	1
20	2	25	29711.3	1
77	1	17	29685.3	1
4	1	184.5	29677	1
70	2	286.3	29612.5	1
25	1	24374	29500.5	1
65	1	172	29372.3	1
49	1	16.5	29338	1
29	1	50.5	29284.5	1
10	2	37.5	29269	1
42	2	28.8	29229	1
9	1	132.5	29151	1
3	2	24	29128	1
2	2	69	29097.8	1
0	1	670	28989.5	1
37	1	28	28956.5	1
2	2	27	28932	1
18	1	5.3	28868.5	1
40	1	19	28805.5	1
3	2	16.5	28733	1
2	2	766	28700.5	1
40	2	4984	28685.5	1
4	2	7	28670.5	1
25	1	968	28654.8	1
7	1	988	28643.5	1
4	1	21	28607.5	1
30	2	1641	28544.3	1
27	1	420.3	28541	1
2	2	28.5	28483	1
29	1	292.8	28459	1
25	1	231.5	28353.5	1
12	1	3	28322	1
4	1	32	28249.5	1
45	1	127.5	28230.8	1
16	1	237.5	28166.8	1
2	1	25	28091	1
1	2	30.5	28080	1
65	1	17986.3	28072	1
16	1	98	28067.8	1
12	2	4166.5	27969	1
7	2	202	27955.5	1
1	2	20913.5	27947.5	1
54	1	108.5	27910.5	1
52	2	62	27893.5	1
19	2	78	27883.8	1
23	2	15	27819	1
44	1	144	27754.3	1
30	2	350	27737	1
58	1	26.5	27602.5	1
44	1	65	27591	1
29	1	1822.5	27583.8	1
18	2	32	27546.3	1
0	1	307.5	27505	1
55	1	9	27501.8	1
11	2	10	27438	1
16	1	35.5	27375	1
12	2	3017	27323	1
45	1	150.5	27295.5	1
18	2	63	27272	1
20	2	12857.5	27237.8	1
23	1	3	27234.8	1
20	1	1167.5	27230	1
9	2	58	27225.5	1
13	2	18	27225	1
25	1	19	27179.5	1
4	1	20738	27144	1
18	2	11	27144	1
29	2	10	27137.5	1
28	2	10	27084.3	1
11	2	33871	27053	1
42	1	462	27052.5	1
44	2	15.5	27004	1
13	2	9.5	26969	1
8	1	12.5	26861	1
55	1	367	26811.3	1
14	1	19	26711.5	1
51	2	31480	26573.8	1
27	1	2.5	26523	1
12	2	143	26504.3	1
8	2	50	26486	1
15	2	784.5	26420	1
16	1	478	26352.8	1
8	2	29	26327.5	1
20	2	236	26226	1
3	1	14.5	26223	1
40	1	21456.3	26158.5	1
4	2	277	26134	1
45	1	15960	26126	1
5	2	50649	26073.5	1
10	2	6.5	26054.8	1
58	1	5.5	26046.8	1
45	1	375.5	26042.5	1
2	2	116	25821.5	1
19	2	28	25650.5	1
15	1	52.5	25649.5	1
8	1	15	25640.5	1
31	2	12	25547.5	1
39	1	97	25514.5	1
3	1	209	25487.5	1
20	2	28870.5	25473	1
18	2	59.5	25448	1
8	2	6.5	25410.3	1
4	1	46.5	25409.5	1
40	1	4343.5	25406	1
14	1	721	25374.5	1
8	1	515	25236.5	1
34	1	1683.5	25213	1
10	1	45	25061	1
2	1	163.5	25003.5	1
3	1	152	24982.8	1
22	1	84.5	24902.5	1
37	2	42.5	24833.5	1
21	2	15	24784	1
1	2	23	24735.3	1
32	1	102	24695	1
23	2	408.5	24671.3	1
48	2	12	24568.5	1
59	1	31	24529.5	1
10	1	8	24485	1
23	2	16	24335.5	1
45	2	45.5	24333.5	1
2	2	35	24295	1
17	2	18	24285.5	1
47	1	7239	24278.5	1
25	1	2154	24216	1
22	1	31	24203	1
2	2	20	24116.8	1
10	1	13647	24110.5	1
45	2	52	23991.5	1
20	1	38	23961.5	1
24	1	22319.5	23956	1
40	2	99	23909.5	1
22	2	24.5	23905	1
1	2	17.5	23889	1
52	2	33	23850	1
13	2	56794	23788.5	1
4	1	17.5	23681.8	1
20	1	535	23639	1
4	1	583.5	23615.5	1
5	1	4564	23610.5	1
15	1	13	23559	1
2	1	16.5	23532	1
35	1	2799	23506.5	1
28	2	-0.8	23493	1
50	2	22.5	23462.5	1
2	2	15	23455	1
34	2	986.3	23306.5	1
35	2	60.5	23291.5	1
65	2	1220.5	23277	1
2	2	28.5	23230	1
27	2	189.5	23168.8	1
55	1	535	22932	1
34	1	4121.5	22907	1
20	1	36.5	22881.3	1
30	1	24766.5	22868.8	1
1	2	49.3	22848.5	1
30	2	11895	22813.5	1
12	1	21	22790.8	1
59	1	26.5	22761	1
20	1	46	22738.5	1
14	2	15.5	22729.8	1
15	1	7136	22699.3	1
4	2	1843	22451	1
53	1	46.5	22412.5	1
32	2	288.5	22366	1
26	1	21	22253	1
10	2	3488	22202	1
35	1	605	22197.5	1
59	1	5098	22184	1
18	1	28	22171.8	1
40	1	59	22160.5	1
27	1	30.5	22090	1
27	2	17.5	22047	1
18	2	10846	21972.5	1
42	1	70	21972	1
12	1	204	21968.5	1
13	2	3002	21961.3	1
23	2	46367	21909	1
9	2	24	21842	1
21	1	95	21769	1
39	2	11747	21765.5	1
36	1	2210.5	21681.5	1
3	1	25	21614.5	1
25	2	59	21555	1
14	1	44.5	21554.5	1
40	2	18	21546.3	1
3	1	30	21536	1
28	2	11.5	21482	1
4	1	73	21461.5	1
27	2	59	21443	1
23	1	1	21410.8	1
32	2	104	21382	1
53	1	2297.5	21368	1
18	2	36	21355.8	1
15	1	13	21335.5	1
1	1	17	21313.5	1
9	2	4.5	21310.8	1
40	1	15	21260.5	1
47	2	35268	21247	1
18	1	48056.5	21216.5	1
15	1	641.5	21215	1
23	2	55.5	21214	1
18	2	967.8	21173.5	1
7	2	28.5	21069	1
4	1	54	21060	1
1	1	383	21045	1
51	1	3	20963	1
42	1	168.5	20942.5	1
6	1	7	20908.5	1
36	2	10	20855	1
10	2	7	20770	1
53	1	146.5	20698	1
20	2	36.5	20696.5	1
62	1	77	20676	1
40	1	15794	20668	1
10	2	49.8	20659	1
10	1	65.8	20638	1
14	1	41664	20631	1
12	1	35	20602.3	1
9	1	59	20525.5	1
25	1	32913.5	20502	1
9	1	123	20437.5	1
14	2	442	20416.5	1
4	1	13.8	20399.5	1
40	2	72	20363.5	1
7	1	10	20346	1
32	1	21	20288.5	1
7	1	13.5	20218.5	1
28	2	24	20195.5	1
23	2	434.5	20188	1
33	2	33	20172.5	1
1	1	155.5	20054	1
2	2	86	20030	1
8	1	66.5	20023.5	1
42	1	7382	19974	1
4	2	27	19955	1
51	1	1247.5	19945	1
1	1	2987	19929.5	1
19	1	30	19832	1
8	1	351	19791.5	1
34	1	75.5	19751	1
1	1	1608.5	19733.5	1
40	1	27313	19726.5	1
2	1	31	19706	1
58	1	102	19639.5	1
4	2	50397	19604.5	1
50	1	43.5	19556.5	1
4	1	11.5	19510	1
2	1	20.3	19499.5	1
30	2	773	19472.3	1
1	1	1256.3	19357.5	1
39	2	117.3	19340	1
55	2	1912.5	19264	1
2	2	103	19250.5	1
45	1	13623.5	19224	1
3	2	52	19211.3	1
4	1	22861.5	19199.3	1
1	1	93.5	19189.8	1
2	1	900	19168.5	1
24	2	235.5	19079	1
30	1	206	19029.8	1
1	2	16.5	18983	1
8	1	66	18767.5	1
34	1	16330.5	18734	1
32	2	14	18731	1
12	2	3887	18727	1
69	2	69	18628	1
4	1	2078.5	18626.5	1
35	2	3.5	18558	1
22	2	613	18544	1
1	1	129.5	18538.5	1
30	1	5.5	18517.3	1
2	2	53	18500.5	1
17	1	48	18491.5	1
30	2	16	18488	1
60	2	1042.5	18481.5	1
14	1	31	18478.3	1
33	2	8	18378	1
25	2	24.5	18323.5	1
30	2	23379	18314	1
50	2	22774	18238.5	1
66	2	83	18233	1
52	2	13	18225	1
12	2	475	18110.5	1
2	1	10	18109	1
3	1	30.5	18077	1
2	2	529	18016.5	1
34	2	45.5	17805	1
3	2	43	17772	1
30	2	234.8	17751	1
4	1	23	17748.5	1
61	2	119	17729	1
1	1	7	17662.8	1
10	2	96.5	17613.3	1
35	1	21	17546	1
30	2	9	17538.5	1
75	2	13.5	17527	1
3	2	536	17517	1
90	1	254.5	17516.8	1
40	2	4395	17507	1
29	2	7197	17492	1
25	1	74	17459.5	1
22	2	41.5	17446.5	1
46	2	4478.3	17416	1
4	2	8.8	17391	1
10	2	51	17217.5	1
7	1	16	17179.8	1
10	2	154.8	17169	1
24	2	114	17146.3	1
7	2	70	17142	1
33	2	118.5	17139	1
50	2	91	17138	1
6	1	11	17130.5	1
60	2	11	17017	1
5	2	38	16865	1
26	2	1237	16847	1
30	1	14.5	16764	1
18	2	662.5	16726.3	1
35	2	5775	16703.5	1
13	2	75.5	16680.3	1
2	1	5.3	16658	1
7	2	17552	16651.5	1
35	2	2786	16632	1
60	1	908.3	16522.5	1
31	2	74	16501	1
3	1	4.8	16500.5	1
3	1	20.5	16485	1
45	2	19	16478	1
68	1	633.5	16407.5	1
9	1	204	16385.5	1
10	1	27	16373	1
10	1	4485	16357	1
34	2	687	16297	1
57	1	110.5	16239	1
12	2	15	16193	1
2	1	2808	16101.5	1
72	1	14.5	15983	1
13	2	58	15977.5	1
60	1	12	15971.5	1
17	1	9.5	15959.5	1
3	1	71	15934.8	1
15	2	258	15932	1
10	2	94	15929	1
25	1	31	15911	1
50	1	17	15900	1
50	1	6084	15878.5	1
59	2	13	15867.5	1
3	2	2122	15847.5	1
13	1	56	15806.5	1
2	2	20	15801.5	1
9	2	21397.5	15801.3	1
27	2	175.5	15801	1
58	1	1346.5	15782.5	1
4	2	2859	15742	1
3	1	301	15735	1
13	1	18.5	15705.5	1
0	1	2	15702.5	1
2	1	15	15685	1
42	1	7	15652.5	1
18	1	12	15641	1
67	2	16.5	15628.5	1
48	1	23	15626.5	1
18	1	13.5	15525.5	1
1	2	48	15516.3	1
9	1	31.5	15428.5	1
4	1	73	15421	1
55	2	3170	15418	1
50	1	59	15380	1
3	2	17.5	15282.5	1
38	1	3	15233.3	1
15	2	25807	15222	1
38	2	421	15193.5	1
22	2	216.5	15181.5	1
15	2	15.5	15045	1
8	1	15	15029.5	1
40	1	18	15022	1
4	1	7.5	14972	1
7	2	132	14931.5	1
3	1	71	14922.5	1
35	2	1859.5	14919.3	1
19	2	9	14915.5	1
18	2	109	14887.5	1
76	1	82	14857	1
67	1	56	14851	1
2	1	11	14836.3	1
5	2	86	14796	1
30	2	95.5	14793.5	1
2	1	75	14785.5	1
25	1	14	14766	1
19	2	15.5	14762.3	1
14	1	4653	14751.5	1
10	1	4390	14692.5	1
22	1	65	14683	1
7	2	36	14650.5	1
8	1	327	14642	1
15	2	33	14627.5	1
49	1	26.3	14623.5	1
47	1	13419	14478.5	1
10	2	10.5	14470.5	1
25	2	97	14404.8	1
23	1	17.5	14401.5	1
75	1	1261	14391.3	1
57	1	1686.5	14376	1
7	2	6	14333	1
3	1	150	14301.3	1
59	2	52	14298.5	1
30	1	20506	14272.5	1
50	2	67.5	14268.8	1
8	2	35.5	14260	1
35	1	104.3	14255.5	1
30	2	121	14231.3	1
11	2	46.5	14228.5	1
14	1	69.5	14174	1
2	1	169	14157.5	1
11	1	5	14084	1
2	1	18	14061	1
2	2	292	14040	1
3	1	436	14007	1
1	1	33.5	14003.5	1
12	2	82.5	13997.3	1
23	2	41	13967.5	1
35	1	17402.5	13949.5	1
3	2	94	13940.5	1
10	1	53	13932.5	1
9	1	69.8	13919	1
30	1	25.8	13912	1
23	1	6.5	13863.5	1
29	2	4	13860	1
7	1	9.5	13848	1
4	2	1612	13792	1
4	1	23.5	13779	1
25	2	69	13778.5	1
18	2	10	13728.5	1
23	1	17.5	13727	1
39	2	15.5	13686	1
25	2	330	13641	1
35	2	9	13638	1
26	2	5	13618.5	1
13	2	8.8	13616	1
4	1	16.5	13606	1
64	1	164.5	13605	1
3	2	1492	13592	1
12	1	16	13547.5	1
57	1	10	13539	1
31	2	10338.5	13505.5	1
51	2	12.5	13503	1
39	1	23	13450.5	1
3	1	32	13448	1
22	2	58	13441	1
0	2	14	13429	1
4	2	159	13429	1
2	1	22.5	13385.5	1
35	1	52	13341	1
3	1	17.5	13288.5	1
0	2	49.5	13272	1
19	1	17	13213	1
1	1	1018.5	13211	1
32	2	195	13192	1
4	1	21	13175	1
35	2	984.5	13157	1
26	2	15	13056.5	1
4	1	33	13046	1
4	2	171	12970.5	1
1	1	171	12970.5	1
13	1	1413	12968.5	1
35	1	29	12968.5	1
4	2	-5.3	12963	1
8	1	384	12952	1
4	2	26.5	12947.3	1
19	2	756.8	12933	1
28	1	10	12923.5	1
18	2	6	12897	1
30	2	12941	12865.5	1
2	1	9	12864	1
43	1	131.5	12847.5	1
10	2	8350	12835	1
50	1	37.3	12816.5	1
32	1	5878	12793.5	1
52	1	303	12792	1
2	2	1031	12781.5	1
63	2	9.5	12775	1
20	1	200.5	12725.8	1
2	1	210	12692	1
46	1	28	12578	1
22	2	122	12564	1
23	1	92	12527.5	1
2	1	335	12526	1
4	1	9	12477	1
40	2	81	12472.5	1
24	2	1161	12465.5	1
13	1	867	12462	1
23	2	14	12428.5	1
32	2	14856	12397.5	1
4	1	25.5	12355.5	1
29	2	12	12335	1
8	2	180	12314	1
68	2	16.5	12283.3	1
80	1	7	12217.5	1
2	2	23	12210.5	1
12	2	13	12193.5	1
3	1	11	12191	1
11	2	7	12186	1
12	2	428	12183.3	1
37	2	33	12150.8	1
19	2	5	12142	1
3	1	6	12139	1
4	2	19268	12054	1
27	2	16.5	12028.5	1
2	1	5.5	11937	1
9	1	30.5	11934	1
70	1	74	11841.5	1
7	2	10.5	11834.8	1
33	2	14653	11822	1
33	1	35	11812	1
18	2	11445	11809.5	1
36	2	712	11722	1
15	1	1926.5	11680.5	1
8	1	16	11672	1
25	2	743	11641.5	1
40	1	21400	11597.3	1
50	2	39.5	11581	1
32	1	14.5	11579.5	1
4	1	25	11571.5	1
8	2	18.5	11564	1
6	2	10.5	11464.5	1
18	1	14.8	11437.5	1
48	1	17717.5	11413.5	1
10	2	480	11360.3	1
30	2	21	11342.8	1
33	2	720.5	11317.5	1
8	2	12	11292.8	1
9	2	15.8	11252	1
32	1	20334	11238	1
2	1	3.5	11221	1
55	1	106.5	11218.5	1
50	1	306.5	11215.5	1
13	2	325	11211	1
38	1	13957	11205	1
60	2	30	11191.3	1
17	2	21.5	11169	1
15	1	2718	11148	1
3	1	0.5	11132.5	1
3	1	3	11079.8	1
53	2	27	11072.8	1
1	1	46	11061	1
12	2	9	11058	1
3	2	143.8	11051.5	1
11	1	216.3	10971.5	1
2	1	11	10970	1
8	2	9.5	10964.8	1
21	2	319.5	10956.5	1
51	1	56	10942	1
1	1	2989	10912.5	1
4	1	49.5	10888.5	1
0	1	40	10865.5	1
25	1	24	10848.8	1
16	1	11106.5	10819.3	1
23	1	41	10816.5	1
35	1	13	10809	1
4	1	726	10795	1
3	1	161	10781	1
10	2	4614	10781	1
33	2	14	10752	1
28	1	14	10750.8	1
33	2	6416	10721.5	1
52	1	33.5	10708.5	1
17	1	70.5	10699	1
42	2	18.5	10677.5	1
4	1	32	10640.3	1
24	1	13399	10640	1
18	1	4.3	10629	1
26	2	18.5	10582	1
2	1	274	10533	1
30	1	314	10518	1
27	2	57	10479	1
50	2	125	10471.5	1
22	2	114.8	10466.5	1
9	1	141.3	10449.5	1
4	2	21	10425.5	1
12	1	9.8	10401	1
58	2	11846.5	10330.8	1
49	2	3655	10319.3	1
2	2	5	10316	1
37	2	181	10284	1
1	1	135	10265.3	1
65	1	571	10256.8	1
13	2	245	10232.5	1
50	1	5218.5	10229	1
33	2	27.5	10195.5	1
29	2	247	10193	1
5	1	98	10187	1
5	2	37	10179.5	1
20	2	13	10162.3	1
45	2	20	10160	1
60	2	81.5	10150.5	1
3	2	16	10148.5	1
30	1	1136	10145.5	1
29	1	531	10135.5	1
21	2	25	10133	1
10	2	42	10062	1
11	2	308	10044	1
4	1	113	9929	1
50	1	54	9921.5	1
28	1	71	9904.8	1
21	2	17881	9853	1
11	2	302.3	9851	1
22	2	283.5	9851	1
35	1	15	9849.5	1
2	2	24	9849	1
3	2	40	9840.5	1
26	2	12	9803	1
3	1	55	9758.5	1
0	2	23.5	9734.5	1
8	2	12263.5	9729	1
73	2	247.5	9717	1
4	1	181	9664	1
24	1	1006.5	9618	1
25	2	10680.5	9599	1
60	1	150	9558	1
6	1	2.5	9531	1
3	2	95	9528.5	1
37	2	16.5	9522	1
5	1	237	9443.5	1
8	1	258.5	9435.5	1
41	2	4615	9419.5	1
7	2	396.5	9408	1
24	2	934	9389	1
0	2	190	9355	1
45	2	17704	9353	1
43	1	1926.5	9343.8	1
3	1	6.5	9335.5	1
31	2	48.8	9276	1
30	2	336.5	9265	1
4	2	-7.8	9264	1
1	2	-5	9242.5	1
9	1	33.5	9215.5	1
2	1	18.5	9193.5	1
25	2	2.5	9190	1
23	2	5.3	9160	1
22	2	15	9134.8	1
45	2	-1.5	9129	1
4	2	16	9099	1
50	1	12179.5	9089	1
18	2	18.8	9055.5	1
3	2	456	9048	1
57	1	32.8	9026.5	1
4	2	4.5	9014.8	1
70	2	8.5	9002.5	1
20	1	26	9000	1
3	1	494.5	8996.5	1
15	1	11	8996.5	1
4	1	36	8968	1
49	2	68	8950.5	1
3	2	391.5	8933	1
6	2	148.5	8927.5	1
17	1	41	8852	1
21	1	257	8843	1
24	2	105	8822.5	1
28	1	11279	8802.3	1
27	2	31	8784.5	1
40	1	2511	8780.5	1
15	2	13	8780.5	1
12	1	357	8744.8	1
1	1	50.5	8733	1
32	1	10	8724	1
91	2	13.5	8682.5	1
13	1	1780	8669	1
16	1	1831	8636.3	1
6	2	358	8627	1
29	1	9728	8609	1
2	1	73	8608	1
0	1	11.5	8593.5	1
11	2	15	8585	1
46	2	5	8583.5	1
2	1	378.5	8575.5	1
15	2	523	8573	1
29	2	16.5	8569	1
10	2	9191.5	8567.5	1
25	2	23.8	8564	1
7	1	30	8545	1
12	2	5.5	8545	1
5	2	33.5	8518.8	1
85	1	108.5	8518	1
15	2	24	8486.3	1
62	2	16	8453	1
30	1	31	8450.5	1
12	2	9	8427.5	1
3	1	24.5	8427	1
15	2	226.5	8426	1
4	1	1175.8	8406	1
21	1	553	8402.5	1
2	1	4	8394	1
3	1	112	8381	1
4	1	8.5	8363.5	1
12	2	308.5	8333	1
16	2	16	8314.8	1
10	2	3752.3	8312	1
9	1	11.5	8295.3	1
50	2	104.8	8270	1
1	2	15	8257	1
32	2	336.5	8248.8	1
0	1	135	8224.5	1
25	2	4427.5	8185.5	1
15	1	58.5	8184	1
4	2	15	8182.3	1
10	2	62	8157.5	1
1	1	9950.5	8108	1
25	2	2181	8093.5	1
30	2	841.5	8077.5	1
57	1	3	8077.5	1
4	2	16490	8072	1
4	1	48.5	8064	1
7	1	132	8054.5	1
27	2	9617	8034.5	1
12	1	112.5	7986.8	1
27	2	142	7986.5	1
45	1	3068	7985.5	1
27	2	10	7970	1
10	2	306	7960.5	1
1	1	247.5	7959.5	1
20	2	320.5	7953.8	1
5	2	371	7944.5	1
50	1	44556	7941	1
77	2	643	7920.5	1
4	1	187	7888	1
4	2	299.5	7872.5	1
29	2	45	7856.3	1
4	2	146.5	7841.5	1
2	1	34	7833.5	1
45	1	273	7812	1
3	2	146	7809.5	1
17	2	99	7807	1
7	2	6162	7794	1
3	2	2	7762.5	1
3	1	8.5	7743.5	1
30	2	18.5	7728.8	1
1	1	26.5	7716	1
40	2	12.5	7707	1
46	2	876.5	7666.5	1
7	2	49.5	7658.5	1
12	1	91.5	7657.5	1
3	1	20	7652.3	1
70	2	6	7633.5	1
20	1	45.5	7607.5	1
70	1	1380	7594	1
20	2	59.5	7567.8	1
8	2	820	7562	1
4	1	319	7541.5	1
2	2	119	7528.5	1
4	2	211	7502	1
4	2	3715.5	7489.5	1
1	1	3620.5	7489	1
3	2	4066	7452.5	1
3	2	5.5	7439.5	1
23	2	517.5	7410.5	1
38	1	45	7398	1
32	2	27.5	7381.5	1
50	1	7	7362	1
28	2	7.5	7356.5	1
2	1	4	7345	1
37	1	139	7331.8	1
18	2	652.5	7316.5	1
60	2	-0.8	7314	1
9	1	152	7304.5	1
4	2	11.5	7291.5	1
10	1	78.5	7286.5	1
9	2	9213.5	7277.5	1
8	2	799.5	7272.5	1
3	2	164.5	7271.5	1
35	2	9	7259.5	1
20	2	7	7239	1
8	1	8	7238	1
30	1	879	7210	1
3	1	10	7207.5	1
3	2	21.5	7202	1
11	1	21.5	7171	1
18	2	5833	7156.5	1
40	1	1225	7150.5	1
1	1	10.5	7144.8	1
3	2	492	7097.8	1
3	2	37	7086	1
10	2	27.5	7085.3	1
12	2	699.5	7084.5	1
30	1	107.5	7076	1
29	1	81	7073.5	1
4	1	1327	7034	1
4	2	14.5	7010	1
4	2	1020	7004	1
6	2	19	7002	1
66	1	3134	6981.5	1
43	1	9234	6971.3	1
4	2	176	6970.3	1
42	2	29195	6962.5	1
6	1	435	6951	1
2	1	977	6944.5	1
4	2	78.3	6929.5	1
3	2	22	6919.5	1
4	2	6.5	6917.5	1
2	2	221	6909.5	1
32	2	72.3	6896	1
18	2	8.5	6849.8	1
1	1	150	6842	1
13	2	63.5	6838.5	1
15	2	3098	6807.5	1
68	1	6.5	6784	1
16	2	5.5	6765.5	1
30	1	12	6765.5	1
8	1	613	6763.3	1
2	2	10	6761.5	1
2	2	18930	6755	1
8	1	9	6736.8	1
25	2	33	6734.5	1
15	2	14.5	6733.5	1
25	2	413	6706.5	1
12	1	266	6685.3	1
2	1	15.5	6673.5	1
4	1	66	6657.5	1
31	1	6008.5	6623.5	1
5	1	4	6619	1
15	2	25.5	6617	1
3	1	1181	6601	1
3	2	971.5	6601	1
2	1	505	6585.5	1
13	1	7316.5	6564.5	1
3	1	47	6530.3	1
13	2	27.5	6510.5	1
7	2	20.5	6481.8	1
56	1	3411	6481.5	1
75	1	5099.5	6459.5	1
1	1	12.5	6448.5	1
14	1	37.5	6441	1
48	1	41	6434.3	1
0	1	5646	6429.5	1
27	2	163	6428.5	1
13	1	36	6426	1
4	1	3	6407.5	1
4	1	85.5	6377	1
37	2	18.5	6372	1
9	1	232	6339.3	1
0	2	121.5	6310.5	1
26	1	10962.5	6308.5	1
4	2	18	6279.5	1
17	1	129	6276	1
8	2	11	6260.5	1
21	2	28.8	6224	1
12	1	11.5	6223	1
3	2	3135	6219	1
14	1	13.5	6204.5	1
3	2	1076.5	6186	1
20	1	110	6170	1
4	1	26.5	6139	1
14	2	1894	6135	1
3	2	5	6135	1
60	2	8751.5	6129.5	1
26	2	12.5	6129	1
8	1	36.5	6119.5	1
3	1	5	6088	1
12	1	3241.5	6073.5	1
20	1	450.5	6071	1
2	2	1633.5	6062	1
20	2	40	6028.5	1
4	1	438	6008.5	1
18	2	31.5	6002.5	1
16	2	23	5938	1
31	1	1197.5	5926.3	1
27	2	21	5925	1
74	1	94	5920.3	1
4	2	12	5919.8	1
55	2	52.5	5918.3	1
3	1	5879.5	5909	1
30	2	4	5891	1
49	2	44.5	5862.3	1
34	1	20	5859	1
2	2	27	5838.3	1
5	1	1601	5820.5	1
55	2	18	5816.5	1
3	2	45.5	5810.5	1
64	1	637	5803.3	1
6	2	1510	5795.3	1
1	1	7.5	5795	1
0	1	53.5	5787.5	1
35	2	670.5	5787	1
17	1	3402	5783	1
6	2	1244.5	5776	1
6	1	29	5770	1
28	2	218.5	5748.8	1
11	2	117.5	5748.5	1
60	1	457	5747.5	1
1	1	11	5742	1
35	1	193	5710.5	1
16	2	74.5	5689.5	1
53	2	43	5687	1
6	1	97.3	5684.5	1
2	2	11.5	5679.5	1
18	2	11.3	5654	1
50	1	41.5	5629.5	1
9	1	6533.3	5622	1
0	2	835	5613	1
3	1	2	5604.8	1
4	2	24.5	5556.3	1
11	2	14	5555	1
42	2	5	5545	1
1	1	146	5530.5	1
2	1	82.5	5486.5	1
11	2	82.5	5485.8	1
30	2	11	5445.8	1
14	2	1330.5	5436	1
16	2	0	5433.3	1
4	2	31	5428.5	1
4	2	9	5414	1
8	2	9	5410	1
1	1	-17	5408.5	1
35	1	11.5	5405.5	1
20	2	756	5402.5	1
67	1	14	5395	1
4	2	206	5360	1
47	1	15	5354	1
0	2	276.5	5345.5	1
3	2	14	5339	1
0	2	50	5332	1
39	2	40	5324.5	1
21	1	17.5	5318.5	1
3	2	65	5317.5	1
13	2	93.5	5295.5	1
26	1	19.5	5260.8	1
4	1	27.5	5249	1
6	1	164	5244	1
1	2	382.5	5215	1
7	2	42.3	5188.5	1
28	2	67	5183.3	1
3	1	64	5166.5	1
16	1	8379.5	5148.5	1
10	2	134.5	5147	1
3	1	86.5	5143.5	1
2	1	11	5133.8	1
14	2	3120	5128	1
1	1	46	5127.5	1
15	2	3169	5116.5	1
8	2	854	5094	1
15	1	223.5	5087.5	1
4	1	1240	5077.5	1
2	2	3	5071	1
14	2	24	5067.5	1
22	2	9	5064	1
5	1	26.5	5047.5	1
4	1	1	5026.3	1
8	1	172	5022	1
2	1	154	5018	1
32	2	243	4949.5	1
34	2	9	4948.8	1
2	2	129	4940	1
50	2	43	4926.5	1
10	2	1407	4897	1
16	1	1403.5	4896.5	1
35	2	2269.5	4887	1
5	2	138.5	4872	1
13	1	29.5	4850.5	1
6	1	42.5	4842	1
49	1	7.5	4838.5	1
32	1	976.8	4831.5	1
4	2	5	4831	1
75	2	3.5	4822.3	1
9	1	10	4804.8	1
9	2	9233.5	4795.5	1
17	2	134.3	4780.5	1
7	1	7216	4742	1
30	1	4.5	4720.5	1
2	1	30	4717.8	1
18	1	117	4703	1
50	2	8547.5	4695	1
12	1	30	4694.5	1
33	2	2	4672	1
3	1	21	4648.5	1
59	2	10	4626	1
32	2	95.5	4587	1
12	1	23	4575.5	1
29	1	112	4575	1
57	2	10	4566	1
1	1	71	4560	1
4	1	59	4551.5	1
4	2	81.5	4532.3	1
56	2	-1	4532	1
15	1	101	4523.3	1
18	2	13657	4518.5	1
1	1	4018	4517	1
6	2	40	4516.5	1
4	1	21.5	4513	1
27	2	21	4506.8	1
17	2	10	4478.8	1
30	2	11.5	4459.8	1
6	2	4	4442	1
3	2	-1.3	4438.5	1
1	1	205	4422	1
4	1	88.5	4397.5	1
3	1	11.5	4393	1
20	1	121	4376.5	1
37	1	24.3	4376.5	1
29	2	117.5	4374.3	1
4	2	40.5	4373.5	1
48	1	86	4371.3	1
7	1	17	4370	1
11	1	5.5	4317.5	1
11	1	3.5	4305.5	1
4	1	48	4304.3	1
50	2	9.5	4304	1
20	2	811	4285.8	1
8	2	9	4278	1
7	2	37	4265.5	1
30	2	68	4255.5	1
48	1	552	4255.3	1
6	1	142.5	4255.3	1
4	2	13	4255	1
15	2	11	4253	1
57	1	2540.3	4231.5	1
4	1	12	4224	1
45	1	326	4216.3	1
20	2	13	4200.5	1
28	1	651.5	4190.5	1
4	2	17.5	4181.3	1
7	2	822	4155	1
22	2	20.5	4145.8	1
70	1	10.3	4144.5	1
3	2	1434	4137	1
40	2	22.5	4121	1
52	2	297.5	4116.5	1
5	2	26	4115.3	1
6	1	1634	4102.5	1
0	1	64412	4084.5	1
4	2	6	4069.5	1
2	2	8.3	4044.5	1
12	2	20	4041.8	1
2	1	48.5	4040	1
40	2	14.5	4032	1
6	1	6343	4032	1
37	2	169.5	4020.5	1
4	2	118.5	4017.5	1
18	1	6	4014.5	1
30	2	13	4007.8	1
19	2	4	4007	1
0	2	170	3998.5	1
12	1	21.8	3987	1
16	1	16.5	3985	1
18	2	1.5	3984.5	1
55	2	352.5	3980.5	1
1	1	84	3965.5	1
60	1	92	3963	1
34	2	95	3960.5	1
25	1	-3	3954	1
13	2	12	3953.5	1
22	1	787.5	3952.5	1
40	1	1021	3951.5	1
29	2	342	3942.5	1
2	2	7.5	3941	1
3	2	30	3924.5	1
48	1	5182	3912.3	1
45	2	552	3911.8	1
8	1	143	3896.5	1
12	1	17.5	3889	1
20	1	3274	3886	1
2	2	-5.8	3877	1
3	1	19	3862	1
0	2	7922.5	3853.3	1
10	2	47	3848	1
15	1	5.5	3835.8	1
4	1	1.5	3833.5	1
25	2	49	3812	1
3	2	21	3807.5	1
3	2	652.3	3797	1
43	1	110.5	3792	1
2	2	5.5	3784	1
34	1	2761	3775	1
8	2	934	3764	1
45	1	711	3763.5	1
1	1	338	3758	1
39	2	5816	3753.5	1
33	2	47	3735.5	1
22	1	749	3733.3	1
24	1	25.5	3720.5	1
3	1	103.5	3719.5	1
4	2	13	3699.3	1
40	1	4462	3696.5	1
25	2	1911	3694	1
9	1	13.5	3693.5	1
4	1	8	3674.5	1
4	1	108	3674	1
1	1	20.5	3672.5	1
31	1	1064.5	3669	1
19	2	16.5	3667.5	1
1	2	2481	3652.5	1
45	2	1269	3645.8	1
20	2	714	3637.5	1
4	2	32	3636.5	1
10	1	118.5	3624	1
41	1	1096.5	3619	1
31	1	196	3616.8	1
29	1	193.5	3614	1
2	2	55.5	3609	1
67	1	35	3608.5	1
30	2	1973.5	3608.5	1
11	1	3526	3601	1
38	2	1486.5	3599.8	1
8	2	13.5	3591.5	1
3	1	20	3582.5	1
8	2	242	3561.8	1
4	2	193	3560	1
17	2	10.5	3558	1
55	2	137	3532.3	1
30	2	2096.5	3532	1
45	1	20.5	3531.5	1
12	2	39	3530	1
13	2	41	3517	1
2	1	18	3506	1
2	2	106.5	3480	1
30	1	164	3473.5	1
7	2	45	3464.5	1
15	1	1534	3455	1
41	1	20.5	3451.5	1
13	1	228	3447.3	1
40	1	29.5	3439.5	1
26	1	19.5	3438.5	1
17	1	16.5	3437.5	1
3	1	117.5	3414.5	1
50	2	105.5	3407.5	1
48	2	5573	3394	1
26	2	51.5	3393.5	1
4	2	49	3393.3	1
2	2	52.5	3371.5	1
32	2	796.5	3361.5	1
2	1	14	3354	1
37	1	6311.5	3351	1
16	1	7.5	3349.5	1
10	2	42	3346	1
52	1	48	3339.8	1
10	2	86	3338.5	1
3	2	30.5	3335	1
16	1	106.5	3324.8	1
13	2	8224	3317	1
47	1	747	3300.5	1
12	2	122.5	3300	1
4	2	92.5	3292.5	1
59	2	411.5	3266.5	1
5	2	33.5	3259.5	1
1	1	508.5	3228.5	1
21	2	7	3221	1
3	2	30	3217	1
27	2	0	3216	1
3	1	20	3213.5	1
22	2	22	3213.5	1
1	2	14	3200	1
16	1	49.5	3200	1
19	1	2124	3189.8	1
7	1	230	3177	1
21	2	667.5	3171.5	1
32	1	33.5	3169.5	1
2	2	238	3164.5	1
3	1	-1.5	3164	1
40	1	133.5	3138.5	1
40	2	39.5	3118.3	1
25	2	4.5	3117	1
40	1	747.8	3107.5	1
13	2	3482	3105	1
2	2	11.5	3094.5	1
4	2	65	3093	1
6	1	4.5	3086.8	1
3	2	391.8	3086	1
57	2	122	3076.5	1
30	1	38	3074	1
30	2	21	3071	1
8	1	27.5	3070	1
4	1	16	3055	1
25	2	307.3	3046	1
1	1	168	3043.5	1
6	1	6	3042.5	1
2	2	3846	3028	1
4	2	293	3027	1
22	2	38.5	3025	1
0	1	424.5	3023	1
30	2	12.5	3022.8	1
1	1	43541	3007	1
4	2	3832.5	3004	1
26	1	4339	3004	1
38	1	4482	3000.3	1
47	1	212.5	2988	1
4	2	13	2979.5	1
3	2	198.5	2976.5	1
2	2	58.5	2968.5	1
5	1	439	2966.5	1
4	2	102.3	2962	1
34	1	730	2958	1
2	1	436	2954	1
0	2	99	2949.5	1
3	1	16.5	2946.5	1
4	2	2172	2943	1
40	2	66	2929	1
12	2	765.5	2917	1
87	1	1237	2912.5	1
4	1	471	2912	1
4	1	155.5	2900.5	1
3	2	939.3	2891.5	1
3	1	9465.5	2890.5	1
36	1	314	2886	1
3	1	156	2885	1
1	1	117.5	2878.5	1
3	1	41	2871.5	1
4	1	26.5	2868.5	1
35	1	213.5	2864	1
2	2	1.8	2855	1
3	2	396	2847	1
1	2	11.5	2838.8	1
22	2	55.5	2838	1
60	1	152.5	2829	1
54	2	58.5	2820.5	1
30	2	5725	2818.5	1
1	1	70	2807.8	1
63	2	94.5	2786.8	1
4	1	1089.5	2783.8	1
4	1	90	2782.8	1
19	2	2	2779.5	1
27	2	55	2779	1
25	1	7	2778	1
3	1	1693	2767.5	1
14	1	21.3	2767	1
22	2	2299.3	2761.5	1
42	2	7019	2761.5	1
51	1	8	2754	1
2	2	81	2754	1
18	2	2	2754	1
0	1	10922	2751.5	1
5	1	1874	2739.5	1
4	1	2195.5	2720.5	1
10	2	11	2717.5	1
46	1	147	2715.5	1
13	2	59	2709.5	1
7	2	51	2706	1
4	2	124	2706	1
0	1	94	2696.3	1
6	2	95.5	2670.5	1
4	2	874	2652	1
10	2	137.5	2643	1
4	1	25.5	2641	1
15	1	6.5	2640.5	1
6	1	29	2629.5	1
8	1	1590.3	2621.5	1
4	1	365.5	2614	1
20	2	556	2612	1
4	2	74	2605.5	1
55	1	84	2597.5	1
16	2	69.5	2591	1
9	1	20	2587.5	1
1	2	465	2579.5	1
3	1	35	2574.5	1
22	2	281.5	2571.5	1
3	2	4445.5	2562.5	1
13	2	25	2559.5	1
2	2	2.3	2554	1
3	2	106	2549	1
1	2	10	2549	1
19	2	52.5	2540.8	1
3	1	1065.5	2539.8	1
4	1	291.5	2529.5	1
39	2	9.5	2528.8	1
6	1	4837	2528	1
9	2	547	2524.3	1
35	1	5	2520.5	1
4	1	2	2519.5	1
17	1	9.8	2519.5	1
4	2	64	2518.5	1
3	1	964.5	2509.3	1
5	2	109	2501.5	1
4	2	35	2500.5	1
2	1	25	2498.5	1
0	1	896.5	2484.5	1
67	1	443.5	2477	1
3	2	131	2472	1
7	2	141.5	2468.3	1
25	2	455.5	2467	1
35	1	5	2466	1
4	1	193.5	2464	1
8	2	12	2461	1
11	1	1724	2459	1
4	2	3557	2452.5	1
36	1	528	2444	1
2	2	690	2439.3	1
9	1	13	2437.5	1
19	1	84	2429.5	1
8	2	2220	2420	1
0	1	6	2417	1
3	2	20.5	2413.3	1
28	2	349.5	2400.5	1
4	1	52	2399.8	1
42	1	53	2394.5	1
30	2	5168	2393	1
43	1	54	2383.5	1
8	2	31	2373	1
24	1	114.5	2365.5	1
21	2	184.5	2334.5	1
62	2	16.5	2327.3	1
70	2	5	2322	1
45	1	256	2321	1
64	1	25.5	2320	1
2	2	128.5	2318.3	1
70	2	241	2312	1
2	1	45	2311	1
3	2	640	2300	1
4	2	58.3	2299	1
19	2	2655.3	2295	1
56	1	1.3	2291	1
12	1	5919	2286.5	1
[truncated: 5,078 more rows]
